# Supplementary material for: Identification of gametocyte-associated pir genes in the rodent malaria parasite, Plasmodium chabaudi chabaudi AS
Source: BMC Res Notes. 2023 Apr 19;16:56. doi: 10.1186/s13104-023-06322-1 (PMC10114299; doi:10.1186/s13104-023-06322-1)
Supplement: Supplementary file 1 — Additional file 1: Table S1. Promoter sequences. Table S2. Integration primers. Table S3. QPCR primer sets. Table S4. QRTPCR. [file 13104_2023_6322_MOESM1_ESM.xlsx]

## Sheet: Tab 1 Promoter sequences
Gene name	Gene ID	Locus	Sequence
Dynein heavy chain, putative	PCHAS_0417000	PCHAS_04_v3 606418-609603	TTTTTCATTATATAAATACTAAAAACTGTCAAATAAACAATTATAATATATATATGTCTTATTTATGCAAAATTATGTACATATATATATACATTTAAAATCGAGTGAATTTTTATATAAGCCCTTATAAAATAATCTTTTAAATTTAATGTAATAAAGGAAATTATCCGTTAAATAAAATGGGAATCCATTTTTAAATAGGACCTTTAAAATCGTTTCTGCATCTAGTATGAATAATATTAAACATTATGAAGTAGAAAAATTTTTTTTCTCTTTATATATACATAAAGTGGAGACGTGAAATAAAATATGCATGGTCATATAAAAACTGTGGTTCGAAAAATTAGGTATAAGCATGTTTAAAATAGGTATATATATATTTTATTCGTTTTGGCTAGT…
LCCL domain containing protein, ccp2	PCHAS_1322800	PCHAS_13_v3 879590-880717	ATTAGGGTGTTTAAACTTCGAGGGACTTTTAACCATAATACCTGTTTGGTGTATATATTTTAAATATGTCATACTCTCATAATAAATGTTATAATATCTTATACATTATACTGAATATGTAGACTTTATATATGCAACTGTCATGCATTCTATATTTTTTTGAAAAATACGAATGTAGACATTTTAAAACGCGTTTAATTCAATATAAAAATACGTTAAAAAATTGAGGATAATTATAAAATTGTATTAAATTAATTTGCTTTTCCTTTTTTAATAGTATTTTTTATAAATATACAACTCTAACAATATAGCTATTTTTTTGTTTTTAATATTTAAAATTATTGTAATAAATATACAAGGGTAAACAATTAATATATAACAATATTTATACACATATAC…

## Sheet: Tab 2 Integration primers
Primer sequences used to verify transgene insertion
P1	tatctataagggaagatactcat	Chab03 276963 -276985
P2	CTTCTATGTTGGATACACTTTGC	Chab03 278993 - 278971
P3	AGAGCAGATTGTACTGAGAG	EF-Lucp230pSXO 29-10 (reverse comp)
P4	GTAAAGGGTTAATTCTTATATG	EF-Lucp230p 9673..9694

## Sheet: Tab 3 QPCR primer sets
					Primer Efficiency
	Gametocyte	MDV1	PCHAS_143420f	GTAACGAAGGTACAAGCAGTT	97.7
			PCHAS_143420r	TCCTGATCATAGTGTTCCAAAT
			PCHAS_143420 FAM/TAMRA	TGACGATGAAGACCCTGAGCAAGA
		ccp2	PCHAS_132280f	GTGAAGCCGAATCAACATTTCC	102
			PCHAS_132280r	CCAGTAACCTGAACCTCTTGTC
			PCHAS_132280 FAM/TAMRA	ATGGATTGCCTCAGTATGGAGCGG
		Dynein heavy chain, putative	PCHAS_0417000f	CTGCGGCTGAAGGATTATGT	106
			PCHAS_0417000r	GCATCTTCTAGTCGTCCTGTTT
			PCHAS_0417000 FAM/TAMRA	AGATGCCTGGTGATACATAGCCATAGC
	Asexual stage	MSP7-like protein	PCHAS_1353800f	TTCTCCTTTAGTCGCATTAGCC	105
			PCHAS_1353800r	GGTACATCAATGCTGTTGCTATTT
			PCHAS_1353800 FAM/TAMRA	TCCGCTGTAGTTTGTGACTCAACT
		AMA1	PCHAS_0931000f	AGAGTAACAAACCAGGTGACG	103
			PCHAS_0931000r	ACACTTCTGGGTCTAGCATTTC
			PCHAS_0931000 FAM/TAMRA	TGGGCTTTACCATAGGTATCTGCTTGTC
		MSP1	PCHAS_0831300f	CAACACCTGAAACCACAACAC	101
			PCHAS_0831300r	GGTGCTGATGCTCCTTCTT
			PCHAS_0831300 FAM/TAMRA	AGAAGGAACAACACCAGCAGAAGCA
	Housekeeping	18S	PCHAS_0937240f	AAGCATTAAATAAAGCGAATACATCCTTAT	107.5
			PCHAS_0937240r	GGGAGTTTGGTTTTGACGTTTATGCG
			PCHAS_0937240 FAM/TAMRA	CAATTGGTTTACCTTTTGCTCTTT
	All within the acceptable efficiency range (90-110%)

## Sheet: Tab 4 QRTPCR data
LCCL ccp2 samples
Experiment 1
													Fold change
	Sample	Target	Ct	Avg Ct	delta Ct		Sample	Reference	Ct	Avg Ct	delta Ct Ref	delta delta CT	2^(-deltadeltaCT)
Control	EF 1	ccp2	30.2531	30.0563	0	Control		18S	24.2793	23.0283	0	0	1
	EF 1	ccp2	29.702					18S	22.5463
	EF 1	ccp2	30.214					18S	22.2594
Test 1	ccp2 1	ccp2	30.0261	30.1636	0.107294			18S	34.3262	32.9467	9.91834	-9.81105	898.298
	ccp2 1	ccp2	30.0423					18S	31.6005
	ccp2 1	ccp2	30.4225					18S	32.9133
Control	EF 1	Dynein	27.8515	29.5716	0			18S	24.2793	23.0283	0	0	1
	EF 1	Dynein	30.2347					18S	22.5463
	EF 1	Dynein	30.6287					18S	22.2594
Test 1	ccp2 1	Dynein	Undetermined	35.6171	6.0455			18S	34.3262	32.9467	9.91834	-3.87284	14.6501
	ccp2 1	Dynein	35.4969					18S	31.6005
	ccp2 1	Dynein	35.7373					18S	32.9133
Control	EF 1	MSP7	28.4158	28.7392	0			18S	24.2793	23.0283	0	0	1
	EF 1	MSP7	28.8842					18S	22.5463
	EF 1	MSP7	28.9176					18S	22.2594
Test 1	ccp2 1	MSP7	37.4754	37.8195	9.08025			18S	34.3262	32.9467	9.91834	-0.838092	1.78768
	ccp2 1	MSP7	37.9254					18S	31.6005
	ccp2 1	MSP7	38.0575					18S	32.9133
Control	EF 1	MDV1	Undeterminedetermined	39.1484	0			18S	24.2793	23.0283	0	0	1
	EF 1	MDV1	39.1484					18S	22.5463
	EF 1	MDV1	Undetermined					18S	22.2594
Test 1	ccp2 1	MDV1	Undetermined					18S	34.3262	32.9467	9.91834
	ccp2 1	MDV1	Undetermined					18S	31.6005
	ccp2 1	MDV1	Undetermined					18S	32.9133
Control	EF 1	AMA1	34.3484	35.0471	0			18S	24.2793	23.0283	0	0	1
	EF 1	AMA1	36.2725					18S	22.5463
	EF 1	AMA1	34.5204					18S	22.2594
Test 1	ccp2 1	AMA1	40	40	4.95291			18S	34.3262	32.9467	9.91834	-4.96543	31.2424
	ccp2 1	AMA1	40					18S	31.6005
	ccp2 1	AMA1	40					18S	32.9133
Control	EF 1	MSP1	29.5505	29.7852	0			18S	24.2793	23.0283	0	0	1
	EF 1	MSP1	29.9968					18S	22.5463
	EF 1	MSP1	29.8082					18S	22.2594
Test 1	ccp2 1	MSP1	33.9734	35.4289	5.6437			18S	34.3262	32.9467	9.91834	-4.27464	19.3551
	ccp2 1	MSP1	36.8513					18S	31.6005
	ccp2 1	MSP1	35.4619					18S	32.9133
Experiment 2													Fold change
	Sample	Target	Ct	Avg Ct	delta Ct		Sample	Reference	Ct	Avg Ct	delta Ct Ref	delta delta CT	2^(-deltadeltaCT)
Control	EF 2	LCCLccp2	34.1252	34.7156	0	Control	EF sort	18S	18.9998	18.9727	0	0	1
	EF 2	LCCLccp2	35.3996				EF sort	18S	18.3346
	EF 2	LCCLccp2	34.622				EF sort	18S	19.5836
Test 2	ccp2 2	LCCLccp2	24.6917	24.7528	-9.96276		LCCL ccp2 m2	18S	16.2642	16.2216	-2.75113	-7.21163	148.223
	ccp2 2	LCCLccp2	24.7308				LCCL ccp2 m2	18S	16.4075
	ccp2 2	LCCLccp2	24.836				LCCL ccp2 m2	18S	15.9929
Test 3	ccp2 3	LCCLccp2	26.934	27.0133	-7.70227		LCCLccp2 m4	18S	17.9524	18.1193	-0.853426	-6.84885	115.268
	ccp2 3	LCCLccp2	27.1324				LCCLccp2 m4	18S	18.0862
	ccp2 3	LCCLccp2	26.9735				LCCLccp2 m4	18S	18.3192
Control	EF 2	Dynein	35.2461	34.7942			EF sort	18S	18.9998	18.9727	0
	EF 2	Dynein	34.8314				EF sort	18S	18.3346
	EF 2	Dynein	34.305				EF sort	18S	19.5836
Test 2	ccp2 2	Dynein	34.4374	34.7901	-0.00411097		LCCL ccp2 m2	18S	16.2642	16.2216	-2.75113	2.74702	0.148959
	ccp2 2	Dynein	34.993				LCCL ccp2 m2	18S	16.4075
	ccp2 2	Dynein	34.9398				LCCL ccp2 m2	18S	15.9929
Test 3	ccp2 3	Dynein	38.7554	39.1409	4.34676		LCCLccp2 m4	18S	17.9524	18.1193	-0.853426	5.20019	0.0272012
	ccp2 3	Dynein	39.5265				LCCLccp2 m4	18S	18.0862
	ccp2 3	Dynein	Undetermined				LCCLccp2 m4	18S	18.3192
Control	EF 2	MSP7	31.6805	31.7159	0		EF sort	18S	18.9998	18.9727	0	0	1
	EF 2	MSP7	31.6409				EF sort	18S	18.3346
	EF 2	MSP7	31.8262				EF sort	18S	19.5836
Test 2	ccp2 2	MSP7	32.2076	32.2627	0.546832		LCCL ccp2 m2	18S	16.2642	16.2216	-2.75113	3.29796	0.101675
	ccp2 2	MSP7	32.3334				LCCL ccp2 m2	18S	16.4075
	ccp2 2	MSP7	32.247				LCCL ccp2 m2	18S	15.9929
Test 3	ccp2 3	MSP7	34.6497	34.6085	2.89265		LCCLccp2 m4	18S	17.9524	18.1193	-0.853426	3.74608	0.0745278
	ccp2 3	MSP7	34.3302				LCCLccp2 m4	18S	18.0862
	ccp2 3	MSP7	34.8456				LCCLccp2 m4	18S	18.3192
Control	EF 2	MDV1	32.6178	32.8741	0		EF sort	18S	18.9998	18.9727	0	0	1
	EF 2	MDV1	32.8544				EF sort	18S	18.3346
	EF 2	MDV1	33.1503				EF sort	18S	19.5836
Test 2	ccp2 2	MDV1	25.7866	25.7007	-7.17348		LCCL ccp2 m2	18S	16.2642	16.2216	-2.75113	-4.42236	21.4418
	ccp2 2	MDV1	25.6309				LCCL ccp2 m2	18S	16.4075
	ccp2 2	MDV1	25.6844				LCCL ccp2 m2	18S	15.9929
Test 3	ccp2 3	MDV1	28.3607	28.3416	-4.53254		LCCLccp2 m4	18S	17.9524	18.1193	-0.853426	-3.67912	12.8093
	ccp2 3	MDV1	28.3276				LCCLccp2 m4	18S	18.0862
	ccp2 3	MDV1	28.3366				LCCLccp2 m4	18S	18.3192
Control	EF 2	AMA1	Undetermined	#DIV/0!	#DIV/0!		EF sort	18S	18.9998	18.9727	0	#DIV/0!	#DIV/0!
	EF 2	AMA1	Undetermined				EF sort	18S	18.3346
	EF 2	AMA1	Undetermined				EF sort	18S	19.5836
Test 2	ccp2 2	AMA1	33.7027	33.5047	#DIV/0!		LCCL ccp2 m2	18S	16.2642	16.2216	-2.75113	#DIV/0!	#DIV/0!
	ccp2 2	AMA1	33.5337				LCCL ccp2 m2	18S	16.4075
	ccp2 2	AMA1	33.2777				LCCL ccp2 m2	18S	15.9929
Test 3	ccp2 3	AMA1	33.7027	33.5047	#DIV/0!		LCCLccp2 m4	18S	17.9524	18.1193	-0.853426	#DIV/0!	#DIV/0!
	ccp2 3	AMA1	33.5337				LCCLccp2 m4	18S	18.0862
	ccp2 3	AMA1	33.2777				LCCLccp2 m4	18S	18.3192
Control	EF 2	MSP1	34.0521	34.7144	0		EF sort	18S	18.9998	18.9727	0	0	1
	EF 2	MSP1	35.4481				EF sort	18S	18.3346
	EF 2	MSP1	34.643				EF sort	18S	19.5836
Test 2	ccp2 2	MSP1	30.8262	30.7963	-3.91807		LCCL ccp2 m2	18S	16.2642	16.2216	-2.75113	-1.16694	2.24536
	ccp2 2	MSP1	30.8044				LCCL ccp2 m2	18S	16.4075
	ccp2 2	MSP1	30.7583				LCCL ccp2 m2	18S	15.9929
Test 3	ccp2 3	MSP1	34.6794	34.0676	-0.646762		LCCLccp2 m4	18S	17.9524	18.1193	-0.853426	0.206664	0.866538
	ccp2 3	MSP1	33.7209				LCCLccp2 m4	18S	18.0862
	ccp2 3	MSP1	33.8026				LCCLccp2 m4	18S	18.3192
Experiment 3													Fold change
	Sample	Target	Ct	Avg Ct	delta Ct		Sample	Reference	Ct	Avg Ct	delta Ct Ref	delta delta CT	2^(-deltadeltaCT)
Control	EF 3	ccp2	34.3904	33.7101				18S	23.4129	24.9788
	EF 3	ccp2	32.7409					18S	25.3023
	EF 3	ccp2	33.9991					18S	26.2211
Test 4	ccp2 4	ccp2	30.1224	30.2166	-3.49348			18S	26.4322	26.6458	1.66702	-5.1605	35.7657
	ccp2 4	ccp2	30.0339					18S	26.6042
	ccp2 4	ccp2	30.4936					18S	26.901
Control	EF 3	Dynein	37.9112	36.314				18S	23.4129	24.9788
	EF 3	Dynein	35.8981					18S	25.3023
	EF 3	Dynein	35.1328					18S	26.2211
Test 4	ccp2 4	Dynein	Undetermined					18S	26.4322	26.6458
	ccp2 4	Dynein	Undetermined					18S	26.6042
	ccp2 4	Dynein	Undetermined					18S	26.901
Control	EF 3	MSP7	nt					18S	23.4129	24.9788
	EF 3	MSP7	nt					18S	25.3023
	EF 3	MSP7	nt					18S	26.2211
Test 4	ccp2 4	MSP7	nt					18S	26.4322	26.6458
	ccp2 4	MSP7	nt					18S	26.6042
	ccp2 4	MSP7	nt					18S	26.901
Control	EF 3	MDV1	Undetermined					18S	23.4129	24.9788
	EF 3	MDV1	Undetermined					18S	25.3023
	EF 3	MDV1	Undetermined					18S	26.2211
Test 4	ccp2 4	MDV1	Undetermined					18S	26.4322	26.6458
	ccp2 4	MDV1	Undetermined					18S	26.6042
	ccp2 4	MDV1	Undetermined					18S	26.901
Control	EF 3	AMA1	nt					18S	23.4129	24.9788
	EF 3	AMA1	nt					18S	25.3023
	EF 3	AMA1	nt					18S	26.2211
Test 4	ccp2 4	AMA1	nt					18S	26.4322	26.6458
	ccp2 4	AMA1	nt					18S	26.6042
	ccp2 4	AMA1	nt					18S	26.901
Control	EF 3	MSP1	29.7155	29.7056				18S	23.4129	24.9788
	EF 3	MSP1	29.498					18S	25.3023
	EF 3	MSP1	29.9032					18S	26.2211
Test 4	ccp2 4	MSP1	Undetermined	37.8765	8.17096			18S	26.4322	26.6458	1.66702	6.50394	0.0110184
	ccp2 4	MSP1	37.8765					18S	26.6042
	ccp2 4	MSP1	Undetermined					18S	26.901
Dynein samples
Experiment 1
													Fold change
	Sample	Target	Ct	Avg Ct	delta Ct		Sample	Reference	Ct	Avg Ct	delta Ct	delta delta CT	2^(-deltadeltaCT)
Control	EF 1	ccp2	25.4273	26.5554	0	Control	EF2	18S		22.1828	-2.66242
	EF 1	ccp2	25.8523				EF2	18S	22.0986
	EF 1	ccp2	28.3866				EF2	18S	22.2671
Test 1	Dynein 1	ccp2	27.1799	27.2315	0.676086		Dynein 2	18S	23.8185	24.1516	1.96875	-1.29267	2.44981
	Dynein 1	ccp2	27.3373				Dynein 2	18S	23.6636
	Dynein 1	ccp2	27.1773				Dynein 2	18S	24.9727
Test 2	Dynein 2	ccp2	26.107	26.1537	-0.401707		Dynein 4	18S	24.4939	24.8453	2.66242	-3.06412	8.36359
	Dynein 2	ccp2	26.3506				Dynein 4	18S	25.715
	Dynein 2	ccp2	26.0035				Dynein 4	18S	24.3269
Control	EF 1	Dynein	31.5614	31.0833	0		EF2	18S		22.1828	0	0	1
	EF 1	Dynein	30.9167				EF2	18S	22.0986
	EF 1	Dynein	30.772				EF2	18S	22.2671
Test 1	Dynein 1	Dynein	26.8481	26.5902	-4.4931		Dynein 2	18S	23.8185	24.1516	1.96875	-6.46186	88.148
	Dynein 1	Dynein	26.1208				Dynein 2	18S	23.6636
	Dynein 1	Dynein	26.8018				Dynein 2	18S	24.9727
Test 2	Dynein 2	Dynein		26.3658	-4.71757		Dynein 4	18S	24.4939	24.8453	2.66242	-7.37998	166.57
	Dynein 2	Dynein	26.3474				Dynein 4	18S	25.715
	Dynein 2	Dynein	26.3841				Dynein 4	18S	24.3269
Control	EF 1	MSP7	25.1147	25.0502	0		EF2	18S		22.1828	0	0	1
	EF 1	MSP7	25.1629				EF2	18S	22.0986
	EF 1	MSP7	24.8731				EF2	18S	22.2671
Test 1	Dynein 1	MSP7	27.1516	27.6546	2.60439		Dynein 2	18S	23.8185	24.1516	1.96875	0.635637	0.643657
	Dynein 1	MSP7	27.865				Dynein 2	18S	23.6636
	Dynein 1	MSP7	27.9472				Dynein 2	18S	24.9727
Test 2	Dynein 2	MSP7	28.5157	28.4555	3.40525		Dynein 4	18S	24.4939	24.8453	2.66242	0.742836	0.597564
	Dynein 2	MSP7	28.4277				Dynein 4	18S	25.715
	Dynein 2	MSP7	28.4229				Dynein 4	18S	24.3269
Control	EF 1	MDV1	34.8034	35.0206	0		EF2	18S		22.1828	0	0	1
	EF 1	MDV1	34.8825				EF2	18S	22.0986
	EF 1	MDV1	35.376				EF2	18S	22.2671
Test 1	Dynein 1	MDV1	31.8353	31.8928	-3.12784		Dynein 2	18S	23.8185	24.1516	1.96875	-5.0966	34.216
	Dynein 1	MDV1	32.1054				Dynein 2	18S	23.6636
	Dynein 1	MDV1	31.7377				Dynein 2	18S	24.9727
Test 2	Dynein 2	MDV1	32.9693	32.8122	-2.20842		Dynein 4	18S	24.4939	24.8453	2.66242	-4.87083	29.2595
	Dynein 2	MDV1	32.7851				Dynein 4	18S	25.715
	Dynein 2	MDV1	32.6823				Dynein 4	18S	24.3269
Control	EF 1	AMA1	33.4678	35.9854	0		EF2	18S		22.1828	0	0	1
	EF 1	AMA1					EF2	18S	22.0986
	EF 1	AMA1	38.5031				EF2	18S	22.2671
Test 1	Dynein 1	AMA1	34.3976	34.1778	-1.80765		Dynein 2	18S	23.8185	24.1516	1.96875	-3.7764	13.7028
	Dynein 1	AMA1	33.9406				Dynein 2	18S	23.6636
	Dynein 1	AMA1	34.1952				Dynein 2	18S	24.9727
Test 2	Dynein 2	AMA1	34.6454	35.2433	-0.742168		Dynein 4	18S	24.4939	24.8453	2.66242	-3.40458	10.5896
	Dynein 2	AMA1	35.1959				Dynein 4	18S	25.715
	Dynein 2	AMA1	35.8886				Dynein 4	18S	24.3269
Control	EF 1	MSP1	27.1935	27.4475	0		EF2	18S		22.1828	0	0	1
	EF 1	MSP1	27.5211				EF2	18S	22.0986
	EF 1	MSP1	27.6279				EF2	18S	22.2671
Test 1	Dynein 1	MSP1	26.7904	26.8216	-0.625929		Dynein 2	18S	23.8185	24.1516	1.96875	-2.59468	6.04056
	Dynein 1	MSP1	26.6251				Dynein 2	18S	23.6636
	Dynein 1	MSP1	27.0492				Dynein 2	18S	24.9727
Test 2	Dynein 2	MSP1	27.5235	27.6062	0.158689		Dynein 4	18S	24.4939	24.8453	2.66242	-2.50373	5.67148
	Dynein 2	MSP1	27.7207				Dynein 4	18S	25.715
	Dynein 2	MSP1	27.5743				Dynein 4	18S	24.3269
Experiment 2
													Fold change
	Sample	Target	Ct	Avg Ct	delta Ct		Sample	Reference	Ct	Avg Ct	delta Ct	delta delta CT	2^(-deltadeltaCT)
Control	EF 2	ccp2	26.8086	26.7954			EF3	18S	26.1583	26.109
	EF 2	ccp2	26.7715				EF3	18S	26.2131
	EF 2	ccp2	26.8062				EF3	18S	25.9555
Test 3	Dynein 3	ccp2	28.1251	28.2284	1.43292		Dynein 6	18S	32.3615	32.4898	6.38084	-4.94792	30.8654
	Dynein 3	ccp2	28.2762				Dynein 6	18S	33.0682
	Dynein 3	ccp2	28.2838				Dynein 6	18S	32.0398
Control	EF 2	Dynein	28.7564	28.7863			EF3	18S	26.1583	26.109
	EF 2	Dynein	28.8643				EF3	18S	26.2131
	EF 2	Dynein	28.7382				EF3	18S	25.9555
Test 3	Dynein 3	Dynein	26.2737	26.2371	-2.54922		Dynein 6	18S	32.3615	32.4898	6.38084	-8.93006	487.77
	Dynein 3	Dynein	26.1508				Dynein 6	18S	33.0682
	Dynein 3	Dynein	26.2868				Dynein 6	18S	32.0398
Control	EF 2	MSP7	26.4746	26.363			EF3	18S	26.1583	26.109
	EF 2	MSP7	26.2513				EF3	18S	26.2131
							EF3	18S	25.9555
Test 3	Dynein 3	MSP7	31.1713	31.5554	5.19242		Dynein 6	18S	32.3615	32.4898	6.38084	-1.18842	2.27903
	Dynein 3	MSP7	31.925				Dynein 6	18S	33.0682
	Dynein 3	MSP7	31.5699				Dynein 6	18S	32.0398
Control	EF 2	MDV1	28.9005	27.6031			EF3	18S	26.1583	26.109
	EF 2	MDV1	26.9708				EF3	18S	26.2131
	EF 2	MDV1	26.9378				EF3	18S	25.9555
Test 3	Dynein 3	MDV1	25.8636	25.8186	-1.78445		Dynein 6	18S	32.3615	32.4898	6.38084	-8.16529	287.077
	Dynein 3	MDV1	25.8256				Dynein 6	18S	33.0682
	Dynein 3	MDV1	25.7666				Dynein 6	18S	32.0398
Control	EF 2	AMA1	31.733	31.6615			EF3	18S	26.1583	26.109
	EF 2	AMA1	31.7106				EF3	18S	26.2131
	EF 2	AMA1	31.541				EF3	18S	25.9555
Test 3	Dynein 3	AMA1	36.7889	37.2691	5.60759		Dynein 6	18S	32.3615	32.4898	6.38084	-0.773251	1.70912
	Dynein 3	AMA1	37.5547				Dynein 6	18S	33.0682
	Dynein 3	AMA1	37.4636				Dynein 6	18S	32.0398
Control	EF 2	MSP1	25.7212	25.726			EF3	18S	26.1583	26.109
	EF 2	MSP1	25.8311				EF3	18S	26.2131
	EF 2	MSP1	25.6257				EF3	18S	25.9555
Test 3	Dynein 3	MSP1	28.4808	28.4052	2.67917		Dynein 6	18S	32.3615	32.4898	6.38084	-3.70167	13.0111
	Dynein 3	MSP1	28.9727				Dynein 6	18S	33.0682
	Dynein 3	MSP1	27.762				Dynein 6	18S	32.0398
Experiment 3
													Fold change
	Sample	Target	Ct	Avg Ct	delta Ct		Sample	Reference	Ct	Avg Ct	delta Ct	delta delta CT	2^(-deltadeltaCT)
Control	EF 4	ccp2	34.3904	33.7101			EF1	18S	23.4129	24.9788
	EF 4	ccp3	32.7409				EF1	18S	25.3023
	EF 4	ccp4	33.9991				EF1	18S	26.2211
Test 4	Dynein 4	ccp2	33.4601	33.2453	-0.464844		Dyn1	18S	27.1688	26.9802	2.00138	-2.46622	5.52596
	Dynein 4	ccp2	32.995				Dyn1	18S	26.5349
	Dynein 4	ccp2	33.2807				Dyn1	18S	27.2367
Control	EF 4	Dynein	37.9112	36.314			EF1	18S	23.4129	24.9788
	EF 4	Dynein	35.8981				EF1	18S	25.3023
	EF 4	Dynein	35.1328				EF1	18S	26.2211
Test 4	Dynein 4	Dynein	31.8097	31.9044	-4.40967		Dyn1	18S	27.1688	26.9802	2.00138	-6.41105	85.0981
	Dynein 4	Dynein	31.8277				Dyn1	18S	26.5349
	Dynein 4	Dynein	32.0757				Dyn1	18S	27.2367
Control	EF 4	MSP7	nt				EF1	18S	23.4129	24.9788
	EF 4	MSP7	nt				EF1	18S	25.3023
	EF 4	MSP7	nt				EF1	18S	26.2211
Test 4	Dynein 4	MSP7	nt				Dyn1	18S	27.1688	26.9802
	Dynein 4	MSP7	nt				Dyn1	18S	26.5349
	Dynein 4	MSP7	nt				Dyn1	18S	27.2367
Control	EF 4	MDV1	Undetermined				EF1	18S	23.4129	24.9788
	EF 4	MDV1	Undetermined				EF1	18S	25.3023
	EF 4	MDV1	Undetermined				EF1	18S	26.2211
Test 4	Dynein 4	MDV1	38.1197	37.5661			Dyn1	18S	27.1688	26.9802	2.00138	-2.00138	4.00383
	Dynein 4	MDV1	37.3948				Dyn1	18S	26.5349
	Dynein 4	MDV1	37.1837				Dyn1	18S	27.2367
Control	EF 4	AMA1	nt				EF1	18S	23.4129	24.9788
	EF 4	AMA1	nt				EF1	18S	25.3023
	EF 4	AMA1	nt				EF1	18S	26.2211
Test 4	Dynein 4	AMA1	nt				Dyn1	18S	27.1688	26.9802
	Dynein 4	AMA1	nt				Dyn1	18S	26.5349
	Dynein 4	AMA1	nt				Dyn1	18S	27.2367
Control	EF 4	MSP1	29.7155	29.7056			EF1	18S	23.4129	24.9788
	EF 4	MSP1	29.498				EF1	18S	25.3023
	EF 4	MSP1	29.9032				EF1	18S	26.2211
Test 4	Dynein 4	MSP1	34.4561	34.7465	5.04091		Dyn1	18S	27.1688	26.9802	2.00138	3.03953	0.121622
	Dynein 4	MSP1	34.9908				Dyn1	18S	26.5349
	Dynein 4	MSP1	34.7926				Dyn1	18S	27.2367
	nt	Not tested
